# Supplementary material for: High-versus conventional-volume pericapsular nerve group (PENG) block for total hip arthroplasty: A randomized, controlled trial
Source: PLoS One. 2026 Apr 17;21(4):e0343615. doi: 10.1371/journal.pone.0343615 (PMC13089707; doi:10.1371/journal.pone.0343615)
Supplement: S3 File — (XLSX) [file pone.0343615.s003.xlsx]

## Sheet: Raw data
Number	Random number	Grouping (conventional volume 1;high volume 2)	Age(year)	Gender (1 male; 2 females)	Height（cm）	Weight(kg)	BMI（kgm）	ASA grading	Preoperative use of opioids(yes 1;no 0)	Surgical side (1 left; 2 right)	Preoperative static pain score	Preoperative dynamic pain score	Duration of surgery（min）	Static pain score at 3 hours after operation	Dynamic pain score at 3 hours after operation	Knee extension at 3h	Sensory block of lateral thigh at 3 hours after operation	Sensory block of medial thigh at 3 hours after operation	Sensory block of anterior thigh at 3 hours after operation	Static pain score at 6 hours after operation	Dynamic pain score at 6 hours after operation	Knee extension at 6h	Sensory block of lateral thigh at 6 hours after operation	Sensory block of medial thigh at 6 hours after operation	Sensory block of anterior thigh at 6 hours after operation	Static pain score at 24 hours after operation	Dynamic pain score at 24 hours after operation	Knee extension at 24h	Sensory block of lateral thigh at 24 hours after operation	Sensory block of medial thigh at 24 hours after operation	Sensory block of anterior thigh at 24 hours after operation	Nausea	Vomiting	Dizziness	Pruritus	Respiratory depression	Time to first walking (h)	Length of hospital stay (d)	Total consumption of opioids within 48h after operation (hydromorphone: mg)	In- hospital falls	Wound infection	LAST(local anesthetic systemic toxicity)	Vascular puncture	Time to first opioid（h）	Status(1, positive, using opioids; 0 deletion, no opioid was used)	Fracture (1 fracture, 0 no fracture)
1	84989	1	79	1	156	70	28.764	3	0	2	3	5	95	2	4	2	2	2	2	3	5	2	2	2	2	5	5	2	2		2	0	0	0	0	0	29.333	9	2.768	0	0	0	0	4.66	1	0
2	23476	2	73	1	160	60	23.438	3	0	1	0	5	185	0	3	0	1	1	1	0	5	1	2	1	1	0	6	2	2	2	1	0	0	0	0	0	67.25	13	1.88	0	0	0	0	4.17	1	0
4	67104	2	55	1	167	57.5	20.617	1	0	1	0	5	65	3	3	2	2	2	2	5	5	2	2	2	2	5	6	2	2	2	2	0	0	0	0	0	22.5	11	4	0	0	0	0	1	1	0
5	39495	1	67	2	159	50	19.778	3	0	1	2	4	60	0	3	2	2	2	2	1	3	2	2	2	2	1	3	2	2	2	2	0	0	0	0	0	24	13	1.632	0	0	0	0	3.317	1	1
6	39100	2	70	2	153	60	25.631	3	1	2	1	5	70	0	2	1	1	1	2	0	4	1	1	1	2	3	5	2	2	2	2	0	0	0	0	0	52.433	10	0.596	0	0	0	0	16.083	1	1
7	71217	1	49	1	173	70	23.389	1	0	1	0	7	75	3	4	2	2	2	2	4	4	2	2	2	2	2	6	2	2	2	2	0	0	0	0	0	50.333	14	2.128	0	0	0	0	2.083	1	0
8	74073	1	74	2	155	55	22.893	2	0	1	1	3	120	2	4	1	2	2	2	2	4	2	2	2	2	4	5	2	2	2	2	1	1	0	0	0	24.333	9	0.28	0	0	0	0	24.33	1	0
9	15696	2	36	1	172	77	26.028	1	0	2	0	6	130	1	2	2	2	2	2	3	4	2	2	2	2	5	6	2	2	2	2	0	0	1	0	0	23.75	10	1.1	0	0	0	0	16.417	1	0
10	10703	1	54	2	152	55	23.805	1	0	1	1	4	110	1	3	2	2	2	2	2	3	2	2	2	2	1	2	2	2	2	2	0	0	0	0	0	18.333	10	0	0	0	0	0	48	0	0
11	65178	2	66	2	146	57	26.74	2	0	2	0	8	90	1	4	2	2	2	2	2	4	2	2	2	2	0	3	2	2	2	2	0	0	0	0	0	34.25	11	0.432	0	0	0	0	1.15	1	1
12	90637	1	56	1	160	87.5	34.18	3	0	2	2	7	63	3	3	2	2	1	2	4	4	2	2	2	2	7	8	2	2	2	2	0	0	0	1	0	49.2	10	4.608	0	0	0	0	5.583	1	1
13	63110	2	73	2	155	52	21.644	2	1	2	9	10	85	2	5	2	2	2	2	3	6	2	2	2	2	5	7	2	2	2	2	0	0	0	0	0	48.2	37	4.12	0	0	0	0	10.117	1	1
14	76222	2	65	2	149	70	31.53	3	0	2	0	2	170	1	3	2	2	2	2	2	3	2	2	2	2	0	4	2	2	2	2	0	0	0	0	0	46	12	0.936	0	0	0	0	20.5	1	0
15	53988	2	68	1	173	60	20.047	1	1	1	5	8	94	4	3	2	2	1	2	5	6	2	2	2	2	3	5	2	2	2	2	0	0	0	0	0	22.5	9	3.7	0	0	0	0	3.433	1	1
16	71087	1	54	2	156	45	18.491	1	0	1	0	6	105	2	5	2	1	2	2	3	5	2	2	2	2	0	4	2	2	2	2	0	0	0	0	0	27.2	7	1.516	0	0	0	0	9.55	1	0
17	84148	2	36	1	164	71	26.398	1	0	2	2	5	75	2	4	0	1	2	1	4	5	0	1	1	1	5	6	1	1	1	2	0	0	0	0	0	64.17	14	2.9	0	0	0	0	6	1	0
18	11670	2	74	2	150	49	21.778	2	0	1	6	8	105	4	3	2	2	2	2	5	6	2	2	2	2	5	7	2	2	2	2	1	1	0	0	0	25.167	12	0.86	0	0	0	0	5.33	1	0
20	15369	1	90	1	170	80	27.682	3	0	1	2	6	150	1	4	2	2	2	1	2	4	2	2	2	2	1	4	2	2	2	2	0	0	0	0	0	26.333	9	0	0	0	0	0	48	0	1
21	51269	1	59	1	175	82	26.776	3	0	1	0	1	150	0	2	1	2	2	2	1	2	2	2	2	2	1	2	2	2	2	2	0	0	0	0	0	18.333	11	0	0	0	0	0	48	0	0
22	69620	2	80	2	159	71	28.084	2	0	2	0	5	140	2	4	2	2	2	1	3	6	2	2	2	2	4	6	2	2	2	2	0	0	0	0	0	44.167	13	0.96	0	0	0	0	2.17	1	1
23	3388	2	69	2	158	49	19.628	2	0	2	1	9	110	1	2	2	2	1	2	1	3	2	2	2	2	1	3	2	2	2	2	0	0	0	0	0	49.167	11	0	0	0	0	0	48	0	1
24	13699	1	65	1	165	70	25.712	2	0	2	1	5	140	4	6	2	2	2	2	5	8	2	2	2	2	3	7	2	2	2	2	0	0	0	0	0	50.667	12	4.56	0	0	0	0	1.833	1	1
26	67453	1	71	2	150	60	26.667	2	0	1	2	8	85	2	4	0	1	1	1	3	4	0	1	1	1	2	3	2	2	1	2	0	0	0	0	0	29.17	13	0	0	0	0	0	48	0	1
27	43269	1	59	2	156	75	30.819	2	0	1	1	3	85	0	3	2	2	2	2	0	3	2	2	2	2	2	6	2	2	2	2	0	0	0	0	0	26.333	8	2.8	0	0	0	0	10.0833	1	0
28	56720	2	55	2	155	53	22.06	2	0	1	0	1	114	2	4	1	2	1	2	4	5	1	2	1	2	2	3	2	2	2	2	0	0	0	0	0	20.333	12	0.56	0	0	0	0	1.7	1	0
29	11666	2	58	2	156	58	23.833	3	0	2	2	6	75	3	3	2	2	2	2	3	5	2	2	2	2	5	6	2	2	2	2	0	0	0	0	0	25	11	4	0	0	0	0	10.717	1	1
30	13541	1	56	2	174	75	24.772	1	0	2	4	8	85	3	5	2	2	2	2	4	6	2	2	2	2	5	7	2	2	2	2	0	0	0	0	0	23	13	5.24	0	0	0	0	2	1	1
31	71681	1	72	2	156	50	20.546	2	0	1	0	5	72	2	3	2	2	1	1	4	4	2	2	1	1	4	4	2	2	2	2	0	0	0	0	0	24.333	14	1.32	0	0	0	0	1.5	1	0
32	98000	2	56	1	160	60	23.438	2	0	1	0	9	80	3	5	2	2	2	2	5	6	2	2	2	2	6	7	2	2	2	2	0	0	0	0	0	24.5	10	3.92	0	0	0	0	4.5	1	0
33	35976	2	74	2	155	54	22.477	3	0	1	2	7	80	2	4	2	2	2	1	3	4	2	2	2	1	4	6	2	2	2	1	0	0	0	0	0	26.25	11	4	0	0	0	0	15.5	1	1
34	39719	1	70	2	150	60	26.667	3	0	1	2	5	90	3	5	2	2	2	2	4	6	2	2	2	2	3	6	2	2	2	2	0	0	0	0	0	27	13	4.088	0	0	0	0	6	1	0
35	81899	1	75	1	168	75	26.573	3	0	1	2	4	68	0	4	0	2	1	2	1	5	1	2	1	2	2	8	2	2	2	2	0	0	0	0	0	30.333	9	4.36	0	0	0	0	9.5	1	0
36	7449	1	77	2	146	54	25.333	2	0	2	0	5	77	1	4	2	2	2	2	2	6	2	2	2	2	7	7	2	2	2	2	0	0	0	0	0	45.17	15	1.48	0	0	0	0	5.35	1	0
37	47985	1	75	2	148	55	25.11	2	0	2	0	5	66	0	3	2	2	2	2	2	4	2	2	2	2	3	3	2	2	2	2	0	0	0	0	0	32.25	12	0.08	0	0	0	0	32.15	1	0
38	64967	1	76	1	168	51	18.07	3	0	2	0	5	86	2	4	2	2	2	2	2	4	2	2	2	2	3	5	2	2	2	2	0	0	0	0	0	30.25	7	0.96	0	0	0	0	27.15	1	0
39	71628	2	77	2	151	46	20.175	2	0	2	0	3	75	1	2	2	2	2	2	2	2	2	2	2	2	2	3	2	2	2	2	0	0	0	0	0	27.33	13	0.48	0	0	0	0	6.5	1	1
40	73830	2	72	1	160	68	26.563	2	0	2	4	7	69	2	4	2	2	2	2	4	6	2	2	2	2	5	6	2	2	2	2	0	0	0	0	0	28.33	11	5.16	0	0	0	0	1.3	1	0
